# Supplementary material for: Telomere dysfunction activates YAP1 to drive tissue inflammation
Source: Nat Commun. 2020 Sep 21;11:4766. doi: 10.1038/s41467-020-18420-w (PMC7505960; doi:10.1038/s41467-020-18420-w)
Supplement: Supplementary file 3 — Source Data [file 41467_2020_18420_MOESM3_ESM.xlsx]

## Sheet: Figure 1
Figure 1a
G0	G4	G0+TAM		G4+TAM
Figure 1b
G0	G4	G0+TAM			G4+TAM
Figure 1c
gH2AX quantification
Sample names	G0	G4	G0+TAM	G4+TAM
	20	140	15	27
	23	126	14	25
	17	157	17	15
Figure 1d
Body Weight
Sample names	G0	G4	G0+TAM	G4+TAM
	20	17	25	25
	21	15	24	26
	22	16	23	27
	25	24.1	22	22
	24	14.4	26.3	23
	23	18.8	27.4	23
	22	21.5	25.2	24
	26.3	17.4	27.2	25
	27.4	15.3	26.3	36
	25.2	13.54	20.19	37
	27.2	13.2	21.4	23.3
	26.3	10.232	20.75	22.2
	26.9	17	22.34	24.7
	24.6	22	21.34	20.34
	27	20	19.34	19.234
	25		24	16.34
	25.6			15.79
	24
Figure 1e
Survival analysis
Sample names	Survival in weeks	G0	G4	G0+TAM	G4+TAM
	54.6	0	1		0
	49		1		0
	62.6		1		0
	70	0	1		0
	64.7	0	1		0
	71.1	0		1	0
	71.1	0		1	0
	68.6	0	1		0
	59.1	0	1		0
	67.6	0	1		0
	54.6	0	1		0
	76.3	0			0
	61.6	0	1		1
	72	0	0	1	0
	75	0	0	1	0
	75		0	1
	75		0	1
	78		0	1
	78		0	1
	76		0
	77		0
	78	0	0
	77	0	0
	48		1
	56		1
	48		1
	47		1
	40		1
	80			1
	43		1
	40		1
	74.7			1
	75			1
	75			1
	75			1
	70.3			1
	70.3			1
	70.3			1
	77.9			1
	77.9			1
Figure 1f
	G0	G4	G0+Tam	G4+Tam
	35.5	50.3	36.4	65.8
	38.9	65.8	33.8	45.2
	45.2	59.1	45.2	49.2
	22.1	72.1	29.5	28.7
	32.7	45.2	31.4	32.1
	29.8	57.7	29.8	33.4
Figure 1g
	G0	G4	G0+Tam	G4+Tam
	35.5	50.7	32.6	35.4
	38.9	42.9	42.6	38.9
	45.2	52.8	44.8	45.2
	22.1	53.1	35.6	28.5
	32.7	35.4	23.7	25.2
	29.8	55.1	21.3	31.3
Figure 1h
	G0	G4	G0+Tam	G4+Tam
	21.3	35.8	36.4	55.8
	17.9	45.4	33.8	35.2
	25.1	52.1	25.2	29.2
	28.4	49.8	28.5	28.7
	32.7	32.1	31.4	19.1
	20.4	66.9	19.8	22.4
Figure 1i
	G0	G4	G0+Tam	G4+Tam
	5.6	10.4	1.7	5.6
	2.4	15.2	4.3	4.9
	1.8	12.8	2.6	9.7
	2.9	7.6	2.8	3.2
	3.2	8.4	3.9	6.5
	1.5	12.4	0.9	2.8
Figure 1j
Patient#1	Patient#2
Figure 1k
gH2AX IHC
Control	Telomere dyfunctional patient
Figure 1l
Percentage of patients
		High	Medium	Low
	Healthy	0	10	90
	Telomere dysfunction	66.66	33.33	0

## Sheet: Figure 2
Figure 2e
IL18 ELISA
		G0	G4	G0+TAM	G4+TAM-LI
		200	726	180	340
		240	550	230	440
		170	540	250	375
		157	675	182	290
		221	512	215	460
Figure 2f
		Caspase-1
						Adipogen antibody
						mature Il18
						MBL antibody
						Actin 1:1000
						Invitrogen
Figure 2g
					gH2AX 1:1000
					H2AX 1;1000
					pro-IL18
Figure 2h
pro-Il18 RT-PCR
		G0	G4	G0+TAM	G4+TAM
		1.10182	2.5041	1.20153	1.1034
		0.90521	2.8134	1.3054	0.81623
		1.0041	1.91623	1.0135	0.9024
Figure 2m
ChIP IL18				IgG					Yap Antibody
		G0	G4	G0+TAM	G4+TAM		G0	G4	G0+TAM	G4+TAM
		1.1	1.23	1.22	1.07		7.5	10	6.9	7.8
		1.02	1.056	1.16	1.12		6.8	10.2	7.2	8.2
		1.05	1.15	1.09	1.08		7.9	10.5	7.5	7.9
			specific site					specific site
				IgG				Yap Antibody
		G0	G4	G0+TAM	G4+TAM		G0	G4	G0+TAM	G4+TAM
		1.1	1.15	1.12	0.09		1.03	1.1	0.078	1.1
		0.05	1.17	1.17	0.15		1.09	1.2	0.09	1.09
		1.027	1.09	1.07	1.12		1.14	1.17	0.23	0.15
			Non-specific site					Non-specific site

## Sheet: Figure 3
Figure 3
Figure 3a
Figure 3b
YAP IHC
Figure 3c
	Yap1
	IL18
Figure 3d
Yap1 IHC quantification percentage
			high	medium	low
		Healthy	10	20	70
		Telomere dysfunction	66.66	33.33	0
IL18			High Expression	Medium Expression	Low Expression
		Healthy	0	20	80
		Telomere dysfunction	100	20	20
Figure 3e
proIL18
	-Dox	+Dox
	0.997576	2.45357
	1.00185	2.58252
	1.0004	2.56444
Vgll3
	-Dox	+Dox
	1.00442	4.51214
	0.995145	4.9968
	1.00033	4.73549
Ankrd1
	-Dox	+Dox
	1.04928	1.45036
	0.841261	1.39073
	1.10946	1.48037
Cyr61
	-Dox	+Dox
	0.951728	1.69064
	1.02352	1.69499
	1.02476	1.70901
Figure 3f
	shControl		shYAP1
Figure 3g
Yap1
	G4control	G4shYAP1	G4shYAP2
	1.12003	0.449215	0.135323
	0.901445	0.408365	0.13072
IL18
	G4control	G4shYAP1	G4shYAP2
	0.801747	0.602612	0.479232
	1.20011	0.659051	0.396156
Figure 3h
Figure 3i
Figure 3j
Figure 3k
Figure 3l
	-IR	+IR
	0.946516	3.42145
	1.05376	2.94695

## Sheet: Figure 4
Figure 4
Figure 4a
Figure 4b
	Control G4	ATMi	YAPi
pro-IL18
	1.30359	0.115127	0.463755
	1.04107	0.400555	0.48924
	0.821153	0.400894	0.362301
	0.834184	0.452752	0.355069
Nlrp1b
	1.15118	0.472097	0.500886
	1.16882	0.447142	0.505085
	0.837609	0.501922	0.548912
	0.842388	0.550703	0.610351
Nlrp6
	0.712677	0.231452	0.217104
	0.805563	0.218871	0.219528
	1.20773	0.20656	0.222748
	1.27403	0.22191	0.209967
Nlrc4
	0.957671	0.746597	0.666888
	0.941114	0.729307	0.748274
	1.03947	0.555844	0.579496
	1.06174	0.574885	0.5163
Figure 4d
Figure 4e
Hitopathology score
Control G4	YAPinhibitor treated
0.7	0
0.8	0
0.18	0
0.55	0.18
0.18	0
Figure 4f
ELISA
1146.8	436.2
1227.35	526.925
1593.03	423.3
1246.12	302.45
1138.58	232.45
	85.1
Figure 4g

## Sheet: Supp Fig.1
Supplementary figure 1
Figure 1a
Figure 1b
Figure 1c
Figure 1d
Figure 1e
Figure 1f
Figure 1g
Figure 1h
Figure 1i
histology scoring
G0	G4	G0+T2mon	G4+T-1mon	G4+T-2mon
0.181818	4.27273	0.145455	3.36364	3.45454
0	3	0.18	2	3.45454
0	2.81818	0	0.727273	1.18182
0.181818	2.54546	0.145455	4.1	4.27273
0	2.54546	0	1.18182	1.81818
0	2.72727	0.09	0.727273	3.18182
0	3	0.181818		0.363636
0	3.5782	0.18		3.18182
0	3.57273	0.18		1.45454
0	3.81818	0		0.18
0	2.81818			2
0.09	2.36364			0.727273
0.09	3.36364			0.363636
0	3.7823			0.181818
0.18	4.1			0.52345

## Sheet: Supp Fig.2
Supplementary Figure 2
Figure 2a
Figure 2b
Figure 2c
G0	G4	G0T	G4T
12.7273	2.6667	35.7143	21.9565
20.7143	12.4323	23.3333	10.6667
34.1463	6.3158	22.1739	25.2342
23.8462	9.0909	15.2341	15.1347
33.3333	8	10.4352	8.14352
Figure 2d
Figure 2e
G0	G4	G0T	G4T
3.12	11.9	2.56	3.44
4.68	37.8	1.47	5.2
4.5	20.8	5.08	5
2.59	14.8	3.38	3.4
3.1	24	3.12	1.85
Figure 2f
G0	G4	G0+TAM	G4+TAM
1.2133	0.02	0.5591	2.5175
1.3201	0.02	0.6535	2.1044
0.723	0.03	0.6247	1.4883
0.8015	0.33	0.6138	1.5616
1.0195	0.03	1.1233	2.9908
0.9227	0.02	1.1886	2.8328
Figure 2g
Figure 2i
G0	G4	G0+TAM	G4+TAM
28.5	25.9	17.7	12.3
12.4	41	22.1	17.7
15.2	23	9.4	21.9
24.9	20.7	25.4	28.7
10.4	19	19.1	10.3
17.7	32.3	12.8	22.1
Figure 2j
G0	G4	G0+TAM	G4+TAM
15.6	50.3	16.4	35.8
18.1	35.8	23.8	15.2
9.61	49.1	15.2	19.2
21.1	52.1	19.5	22.7
12.7	44.2	21.4	21.1
8.8	57.7	9.8	33.4
Figure 2k
G0	G4	G0+TAM	G4+TAM
25.1	22.7	16.4	15.8
10.1	35.2	23.8	25.2
6.59	20.2	15.2	29.2
18.7	25.4	19.5	33.7
22.1	45.2	11.4	22.1
29.8	57.7	29.8	13.4
Figure 2l					Figure 2m
G0	G4	G0+TAM	G4+TAM		G0	G4	G0+Tam	G4+Tam
36.7	40.1	55.6	17.3		37	46.9	40.75	35.7
51.3	35.9	40.3	24.45		45	25.8	32.4	39.5
62.3	22.6	44.46	35.97		18.6	16.3	17.3	27.3
45.7	17	50.34	18.35		24.67	12.5	21.5	17.2
52.6	21.2	64.5	27.6		35.8	11.6	27.8	12.8
45.5	32.7	51.8	25.8		21.4	42.3	34.8	15.2
Figure 2n					Figure 2o
G0	G4	G0+Tam	G4+Tam		G0	G4	G0+Tam	G4+Tam
10.3	17.5	18.4	12.56		2.45	1.64	1.93	0.64
17.9	24.77	10.35	16.4		0.67	0.8	2.15	0.64
25.5	24.9	15.6	15.9		3.14	2.41	1.88	0.41
12.4	23.4	28.5	22.8		1.57	3.94	0.64	0.94
10.5	30.9	22.4	25.3		0.94	7.12	0.58	3.69
15.7	35.7	19.5	17.5		1.95	2.57	1.15	1.67

## Sheet: Supp Fig 3.
Supplementary Fig 3
Figure 3e
	G01	G02	G03		G4-1	G4-2	G4-3
Il12b	0.847966	1.11398	1.08978		1.03297	1.07188	1.39394
Il12a	0.854461	0.853644	1.2919		1.02793	1.13101	1.47195
Il2	1.02379	1.13727	0.838935		1.42898	1.52995	1.17192
Il6	0.783143	0.816768	1.40009		0.867021	0.932189	1.84534
Il1a	0.793164	0.746184	1.46065		1.61683	1.71973	2.0956
Csf1	1.06249	1.02244	0.915077		1.58453	1.46522	1.49525
Ifng	1.05104	1.11753	0.831431		1.23659	1.3183	2.35985
TNFa	1.1104	0.959247	0.930352		1.18367	1.19607	1.42342
Il7	1.09614	1.14984	0.754028		0.802602	0.849246	1.46151
Il5	1.11169	1.03764	0.850674		1.22384	1.23595	1.67996
Il4	1.01745	1.04445	0.938094		1.04529	0.660188	0.744111
Il10	0.906176	0.992683	1.10114		0.868278	0.815783	0.809722
TGFb2	0.783268	0.77996	1.43677		0.830065	0.991206	0.598681
Pdgfa	1.13504	1.05371	0.811249		0.830065	0.991206	0.598681
Csf2	0.928325	0.995177	1.0765		1.18882	1.43094	1.3936
Il11	1.09576	1.02602	0.878219		1.4516	1.30425	1.3254
Il15	0.976983	1.03588	0.98714		0.662034	0.664998	0.664998
Lta	1.09698	0.912063	0.990958		1.75894	0.78578	0.762133
Il3	1.17502	0.879783	0.945192		1.94252	1.51033	0.852038
Figure 3f
Figure 3g
	G0	G4
KC	1	1.20301
TNFa	1	1.46095
IL1ra	1	2.58527
IFNg	1	1.29824
Figure 3h
Figure 3i
Figure 3j
G0	G4	G0+TAM	G4+TAM
0.940281	0.0282028	1.12811	0.775361
1.04597	0.0330525	0.849257	0.929459
1.00021	0.128734	1.29071	1.08673
Figure 3k
G0	G4	G0+TAM	G4+TAM
1.1	1.5	1.2	1.5
0.9	0.8	0.8	0.8
1	1	1.1	1.2

## Sheet: Supp Fig 4
Supplementary Figure 4
Figure 4a
Figure 4b
Figure 4c
Nlrp1b			Nlrp3			Nlrc4			Nlrp6
-Dox	+Dox		-Dox	+Dox		-Dox	+Dox		-Dox	+Dox
0.980398	2.06883		0.979117	2.23547		0.987349	2.3484		0.987349	3.3484
1.01957	2.09279		1.02085	2.27358		0.984566	2.2909		0.984566	3.2909
1.00385	2.13983		1.00035	2.54892		1.02809	2.316		1.02809	3.316
Figure 4d
							YAP1
							Actin
Figure 4e
Figure 4f
Cyr61
	G4control	G4shYAP1	G4shYAP2
	1.1523	0.342124	0.245215
	1.0218	0.23657	0.23072
	0.828	0.31646
Ankrd1
	G4control	G4shYAP1	G4shYAP2
	1.1013	0.442124	0.145215
	1.0118	0.33657	0.23072
	0.905	0.11646	0.343642
Nlrp1
	Control	Yap1_sh1	Yap1_sh2
	0.9232	0.174501	0.16715
	1.0968	0.175689	0.180857
	0.992	0.11646	0.343642
Nlrp3
	Control	Yap1_sh1	Yap1_sh2
	0.911	0.149696	0.156831
	1.012	0.159312	0.151664
	1.1004	0.23984	0.378239
Nlrp6
	Control	Yap1_sh1	Yap1_sh2
	1.0398	0.146087	0.233321
	0.9902	0.13709	0.187845
	0.992	0.11646	0.343642
Nlrc4
	Control	Yap1_sh1	Yap1_sh2
	1.00668	0.221237	0.228184
	0.993317	0.198654	0.248705
	1.10237
Figure 4g
Nlrp1b
G0	G4	G0+TAM	G4+TAM
1	2.34343	0.977933	0.746393
1.2	2.25095	0.765	0.92016
0.8	1.9	1	0.9
Figure 4h
Nlrc4
G0	G4	G0+TAM	G4+TAM
1.2	1.5	1.2	1
0.8	1.8	1	1.2
1	2	1.1	0.9
Figure 4i
Nlrp3
G0	G4	G0+TAM	G4+TAM
1	1.5	1.4	1.9
1.3	2.1	1.2	2
0.7	2	1	1.8
Figure 4j
Nlrp6
G0	G4	G0+TAM	G4+TAM
1.1	1.9	0.9	1.1
1.1	1.8	0.9	1
0.8	1.9	1	0.9
Figure 4k
Nlrp1b
-IR	+IR
1.00356	2.21867
0.996421	2.00704
Figure 4l
Nlrp3
-IR	+IR
1.02883	1.71584
0.971222	1.81064
Nlrp6
-IR	+IR
1.04177	6.99678
0.958232	7.16981
Nlrc4
-IR	+IR
1.13477	7.54223
0.865232	9.30561

## Sheet: Supp Fig 5
Supplementary Figure 5
Figure 5a
Figure 5b
Nlrp1b
Control	Yapi treated
1.18616	0.661942
1.2792	0.643942
0.764744	0.442996
0.770028	0.494481
Nlrp3
Control	Yapi treated
0.89987	0.512835
0.890114	0.529585
1.08005	0.341265
1.12996	0.435934
Nlrc4
Control	Yapi treated
1.46835	0.218248
1.23757	0.276165
0.659354	0.199191
0.634725	0.194791
Nlrp6
Control	Yapi treated
1.32905	0.020355
1.69558	0.020257
0.46833	0.029402
0.507032	0.033583
Figure 5c
Figure 5d
Histological score
Control	Caspase inhibitor treated
0.83	0
0.18	0
0.5	0
0.4	0.18
0.8	0.3
Figure 5e
ELISA
Control	Caspase inhibitor treated
967.2	670.45
1139.78	718.575
1132.72	353.7
1028.3	252.4
1150.25	347.5
Figure 5f
Figure 5g

## Sheet: Supp Fig 6
Supplementary Figure 6
Figure 6a
G0-I	G4-I	G0-C	G4-C
28300	8910	516000	292000
29900		372000	219000
131	8490	232000	251000
136000	59400	243000	1810
81900	31000	186000	1800
53900	42200	189000	581
33000	10900	465000	303000
34400	9630	276000	239000
34800	9240	201000	209000
Figure 6b
Percentage of each phylum
	G0	G4
Bacteroidales	30.26	32.41
Prevotellaceae	20.31	18.95
Bacteroidaceae	13.65	13.69
Lactobacillaceae	10.47	7.52
Lachnospiraceae	7.67	6.1
Mycoplasmataceae	2.13	3.63
Desulfovibrionaceae	3.12	3.54
Helicobacteraceae	3.62	2.85
Ruminococcaceae	1.17	1.79
Alcaligenaceae	2.26	1.72
Rikenellaceae		1.72
Erysipelotrichaceae		1.31
Low abundance bacteria	5.34	4.77
Figure 6c
G4	G4+Antibiotics
897000	706000
842000	887000
954000	937000
1020000	577000
1210000	501000
1910000	658000
1030000	950000
877000	728000
1200000	684000
1140000	732000
969000	708000
1040000	720000
	592000
	629000
	643000
Figure 6d
Figure 6e
Histological score
3.7	1.3
2.9	1.7
3	1.5
2.8	0.9
figure 6f
849.1	347.55
1075.6	378.85
1056.95	436.7
1579.1	325.7
1088	371.5
Figure 6g
Figure 6h
IFNg
